# Supplementary material for: Virulence Factors and Molecular Identification of Candida Species Causing Candidemia in Honduras
Source: J Fungi (Basel). 2025 Jun 20;11(7):470. doi: 10.3390/jof11070470 (PMC12295617; doi:10.3390/jof11070470)
Supplement: Supplementary file 1 [file jof-11-00470-s001.zip]

Archive with 1 entries (1 files):
- jof-3689548-supplementary.pdf
